# Supplementary material for: Polypyrrole- and Polyaniline-Coated Cotton Fabrics as Efficient Adsorbents for the Pharmaceutical Water Contaminants Diclofenac and Salicylic Acid
Source: Polymers (Basel). 2023 Aug 28;15(17):3563. doi: 10.3390/polym15173563 (PMC10490524; doi:10.3390/polym15173563)
Supplement: Supplementary file 1 [file polymers-15-03563-s001.zip]

Archive with 1 entries (1 files):
- polymers-2568520-SI.pdf
